# Supplementary material for: Feeding a Saccharomyces cerevisiae Fermentation Product to Mares in Late Gestation Alters the Biological Activity of Colostrum
Source: Animals (Basel). 2024 Aug 24;14(17):2459. doi: 10.3390/ani14172459 (PMC11394450; doi:10.3390/ani14172459)
Supplement: Supplementary file 1 [file animals-14-02459-s001.zip]

Archive with 1 entries (1 files):
- animals-3104668-supplementary.pdf
